# Supplementary material for: In Silico Analyses Indicate a Lower Potency for Dimerization of TLR4/MD-2 as the Reason for the Lower Pathogenicity of Omicron Compared to Wild-Type Virus and Earlier SARS-CoV-2 Variants
Source: Int J Mol Sci. 2024 May 17;25(10):5451. doi: 10.3390/ijms25105451 (PMC11121871; doi:10.3390/ijms25105451)
Supplement: Supplementary file 1 [file ijms-25-05451-s001.zip]

Archive with 1 entries (1 files):
- ijms-2961456-supplementary.pdf
